# Supplementary material for: Neutrophil extracellular traps (NETs)-related lncRNAs signature for predicting prognosis and the immune microenvironment in breast cancer
Source: Front Cell Dev Biol. 2023 Feb 2;11:1117637. doi: 10.3389/fcell.2023.1117637 (PMC9932980; doi:10.3389/fcell.2023.1117637)
Supplement: Supplementary file 1 [file Table2.XLSX]

## Sheet: Sheet1
SFTA1P	Forward Strand	5′-CTTGTGGCACGAGTAAGCCA-3′
	Reverse Strand	5′-ACTTGGCAACTGTATTCGGCT-3′
ACTA2-AS1	Forward Strand	5′-CCGGACAATCTCACGCTCAG-3′
	Reverse Strand	5′-ATGGCACATGTCTTGAGGGAG-3′
AC004816.2	Forward Strand	5′-TCTGGGAAAAGGATTCCCCC-3′
	Reverse Strand	5′-TCGTGGGATACAACTGCAACT-3′
AC000067.1	Forward Strand	5′-GGACTCCACATCCCTGCAAA-3′
	Reverse Strand	5′-GAGAAGAGCCCATGGACCAC-3′
LINC01235	Forward Strand	5′-TCACTAGCACACCCAGTTCG-3′
	Reverse Strand	5′-TGTGTCCCCTTTTGGCTGAAT-3′
LINC01010	Forward Strand	5′-GTGCCGAGACCACAAGACAT-3′
	Reverse Strand	5′-TGTTCAGCCGCATCATTTGC-3′
AL133467.1	Forward Strand	5′-TTACGCGGCCTACAACGTG-3′
	Reverse Strand	5′-CTCGAACCTTCAGACAGACCC-3′
AC092919.1	Forward Strand	5′-TCCAGGGAGTGGAGAACACA-3′
	Reverse Strand	5′-GGGAGCCAGGGGATGTAGTA-3′
AL591468.1	Forward Strand	5′-ATCCGAAGTGCTGGGTCTTG-3′
	Reverse Strand	5′-TGACAGGCCCAGACCATAGA-3′
MIR200CHG	Forward Strand	5′-GACAGTAACCTTCAGGGAGCC-3′
	Reverse Strand	5′-CCCATTGTTCCCCTTTGCCT-3′
GAPDH	Forward Strand	5′-CTGGGCTACACTGAGCACC-3′
	Reverse Strand	5′-AAGTGGTCGTTGAGGGCAATG-3′
