# Supplementary material for: Neutrophil extracellular traps (NETs)-related lncRNAs signature for predicting prognosis and the immune microenvironment in breast cancer
Source: Front Cell Dev Biol. 2023 Feb 2;11:1117637. doi: 10.3389/fcell.2023.1117637 (PMC9932980; doi:10.3389/fcell.2023.1117637)
Supplement: Supplementary file 2 [file Table3.xlsx]

## Sheet: Sheet1
gene	conMean	treatMean	logFC	pValue	fdr
Z84723.1	0.0552712	0.110644	1.00132	1.01678e-08	1.83203e-08
AC004687.1	0.388976	0.829356	1.09231	0.000767993	0.000940399
EIPR1-IT1	0.0816561	0.339988	2.05785	5.74404e-21	2.05144e-20
EHMT2-AS1	0.104962	0.275361	1.39146	3.42622e-11	7.16283e-11
AC020663.2	0.221412	0.876876	1.98564	6.03593e-36	5.93698e-35
LINC01943	0.129221	0.495628	1.93942	2.39775e-39	2.76663e-38
MIR155HG	0.441706	0.938351	1.08704	2.51366e-11	5.32931e-11
AC093278.2	4.46357	1.53822	-1.53694	5.84534e-45	9.47893e-44
SFTA1P	1.13228	0.40987	-1.46599	2.04711e-18	6.11077e-18
AC109446.3	0.096219	0.230202	1.25851	2.95369e-05	4.08344e-05
AL163051.1	0.264568	0.557834	1.0762	4.22881e-22	1.68032e-21
AC108134.3	1.33463	0.468678	-1.50977	2.64633e-44	3.9695e-43
AC027449.1	0.24717	0.0967036	-1.35386	5.18884e-29	3.14475e-28
LINC02185	0.795521	0.113737	-2.8062	1.19766e-59	1.02657e-57
ACTA2-AS1	5.99095	0.98026	-2.61155	4.15959e-42	5.42555e-41
LINC02345	0.0663023	0.157142	1.24494	4.65842e-09	8.60016e-09
AC132192.2	0.513891	1.10504	1.10457	2.6412e-21	9.84297e-21
MIAT	0.269291	0.753724	1.48487	1.07389e-18	3.25421e-18
AC021188.1	0.674032	0.229682	-1.55318	1.53943e-47	3.29877e-46
AL139246.5	0.442893	1.6715	1.91611	5.08282e-24	2.32801e-23
AC004816.2	0.458542	0.201157	-1.18873	6.61694e-28	3.74544e-27
AC092375.2	0.319055	0.09505	-1.74705	6.56603e-40	7.72474e-39
AC000067.1	0.028557	0.153245	2.42393	8.21096e-21	2.89798e-20
AC022509.3	1.72907	0.824539	-1.06834	8.4978e-28	4.76512e-27
AC022211.1	0.161771	0.397034	1.29531	5.07615e-13	1.16248e-12
GAS1RR	0.992551	0.210338	-2.23843	5.9935e-56	2.56864e-54
AP006284.1	0.693413	2.10309	1.60072	4.83335e-10	9.41561e-10
LINC02273	0.117999	0.249339	1.07933	0.0376488	0.0384825
AC010185.1	0.404374	0.175356	-1.2054	1.03825e-19	3.46083e-19
AC010976.2	0.931294	0.192637	-2.27335	1.03616e-40	1.2952e-39
LINC00511	0.112847	0.79407	2.8149	1.29201e-30	8.80915e-30
AC006946.2	1.04517	0.514786	-1.02169	4.23328e-23	1.78871e-22
AP001189.3	1.75654	0.870544	-1.01275	3.72579e-20	1.27741e-19
LINC01055	0.211518	0.102925	-1.03919	2.62299e-19	8.50701e-19
YTHDF3-AS1	0.902779	1.86669	1.04804	6.1331e-13	1.39389e-12
AC124312.5	2.56046	1.07747	-1.24875	8.99652e-28	4.99807e-27
AC015819.1	0.385811	0.898016	1.21885	2.59509e-19	8.46225e-19
Z92544.1	0.0418437	0.115833	1.46896	5.73254e-09	1.04545e-08
SNHG26	1.64716	0.388291	-2.08477	5.41925e-51	1.30062e-49
ROCR	12.7127	4.86765	-1.38497	5.09573e-28	2.91184e-27
Z84484.1	0.15211	0.334567	1.13718	6.73788e-06	9.78869e-06
AL158212.3	2.18013	1.02813	-1.08438	3.05586e-47	6.11172e-46
AL353708.3	0.152123	0.399879	1.39433	1.60859e-25	7.78349e-25
AP001189.1	0.8584	0.251667	-1.77013	9.57645e-33	7.76469e-32
AC024075.1	4.60216	2.16298	-1.08929	1.39248e-29	8.79458e-29
AC040169.1	0.908966	1.8235	1.00441	4.6248e-06	6.86851e-06
MMP2-AS1	0.149319	0.448845	1.58782	2.21156e-16	5.92383e-16
AL354732.1	0.107004	0.269804	1.33425	3.04803e-16	8.12809e-16
AC096921.2	1.53318	0.331087	-2.21125	2.61592e-59	1.96194e-57
AC010331.1	0.110254	0.459049	2.05782	1.0861e-28	6.51658e-28
AL021807.1	0.390365	1.83524	2.23307	2.15767e-27	1.15589e-26
AC107959.1	0.799361	0.23397	-1.77252	1.97019e-62	3.01207e-60
LINC02195	0.0580913	0.320369	2.46334	7.04073e-17	1.92897e-16
AL022323.1	4.04272	2.00771	-1.00978	4.17551e-20	1.42347e-19
AC008764.2	7.55806	3.61592	-1.06366	7.94441e-36	7.5661e-35
LINC02511	0.672833	0.041713	-4.01168	1.63637e-66	9.81819e-64
AP003071.4	0.92358	0.20074	-2.20191	2.55029e-52	6.95535e-51
AC087239.1	0.153712	0.469927	1.6122	2.27761e-18	6.76518e-18
AC135178.1	0.489253	0.0715561	-2.77344	1.75615e-47	3.63342e-46
AL445426.1	1.99622	0.165209	-3.59491	2.65615e-61	2.65615e-59
MIR210HG	0.55279	1.61497	1.5467	3.21282e-21	1.1683e-20
AC084125.4	0.180082	0.54559	1.59916	9.0099e-22	3.5333e-21
AP003419.3	0.407349	1.18634	1.54218	6.12175e-14	1.46337e-13
TRHDE-AS1	2.89975	0.0791121	-5.19588	3.12449e-55	1.10276e-53
LINC02520	0.0570386	0.142899	1.32498	7.48687e-06	1.08505e-05
AL451050.2	0.126064	0.345931	1.45633	7.93311e-20	2.65914e-19
LINC01235	5.67495	2.01426	-1.49435	2.30376e-31	1.7122e-30
AC020659.1	0.840971	0.397923	-1.07956	1.03909e-17	2.94081e-17
AC073195.1	0.247414	0.563632	1.18782	2.16446e-21	8.21947e-21
LINC01010	0.318964	0.102254	-1.64124	0.0481982	0.0482786
AC137630.3	0.16842	0.353744	1.07065	1.47168e-07	2.42585e-07
LINC01186	0.724863	0.101411	-2.83749	5.98321e-55	1.9944e-53
AC078778.1	0.273305	0.656476	1.26423	7.9216e-19	2.44998e-18
CADM3-AS1	0.834681	0.141942	-2.55592	6.47925e-56	2.5917e-54
AC087482.1	1.78708	0.0491341	-5.18473	2.60852e-55	9.78196e-54
AL109741.1	1.66504	0.45212	-1.88078	5.7209e-46	1.07267e-44
AL049838.1	1.79818	0.814702	-1.14219	1.42353e-38	1.55294e-37
AC009133.1	0.72252	1.57561	1.1248	3.49148e-45	5.9854e-44
AL513283.1	1.73295	0.471908	-1.87665	7.16924e-39	8.11612e-38
AC233992.3	0.0800945	0.307111	1.93898	1.21912e-22	5.01006e-22
LINC02446	0.346742	0.932399	1.42708	0.0143917	0.0153375
AL445423.1	0.855767	0.281786	-1.60262	7.68313e-35	6.88042e-34
AL662844.4	1.41697	0.608158	-1.22029	1.58683e-44	2.50552e-43
LINC01215	0.117258	0.261117	1.15502	0.0416393	0.0422734
AL356218.1	2.19683	0.0745795	-4.8805	3.07898e-56	1.67944e-54
AC073072.1	0.546532	0.107205	-2.34994	7.23708e-36	7.00363e-35
AP001412.1	0.0793791	0.210011	1.40364	3.31342e-21	1.19762e-20
HOTAIRM1	4.82277	1.66638	-1.53314	1.47249e-43	2.00794e-42
MAFA-AS1	0.0187042	0.357535	4.25665	4.11784e-24	1.90054e-23
AC106782.6	0.755304	1.68236	1.15536	3.01931e-17	8.34833e-17
STPG3-AS1	0.192449	0.391805	1.02566	0.00185646	0.00218836
LIPE-AS1	1.08516	0.469421	-1.20895	1.91213e-33	1.63897e-32
AL138995.1	0.486784	0.206876	-1.23451	6.77102e-43	9.02802e-42
AC011773.1	0.0337175	0.135049	2.00191	1.34077e-10	2.68154e-10
LINC00639	0.651441	0.253618	-1.36098	3.67926e-45	6.1321e-44
TMPO-AS1	0.304905	0.998126	1.71086	9.32385e-48	2.07197e-46
AL031316.1	11.7885	0.664666	-4.14861	2.55551e-51	6.38877e-50
AC022706.1	2.08393	0.954077	-1.12713	2.0711e-40	2.53604e-39
AL133467.1	1.21669	0.264517	-2.20153	1.45569e-37	1.50588e-36
LINC02550	0.558503	0.24615	-1.18203	2.80351e-21	1.03834e-20
AC092119.2	0.323817	0.697904	1.10785	3.31393e-16	8.79804e-16
AP001107.5	0.953353	0.310135	-1.62011	5.24705e-34	4.62975e-33
AC027702.1	0.373401	0.813454	1.12333	6.96349e-08	1.17693e-07
AL121832.3	0.104137	0.263502	1.33933	1.1395e-22	4.71517e-22
LINC00337	0.0372007	0.250147	2.74938	2.30305e-44	3.54316e-43
HID1-AS1	1.01276	0.235186	-2.10642	7.57598e-55	2.39241e-53
AC016205.1	0.228096	0.549718	1.26905	3.34006e-12	7.36779e-12
AL683807.1	0.162575	0.502437	1.62784	2.69054e-20	9.27772e-20
AL513303.1	1.11815	0.0761362	-3.87639	3.26528e-53	9.79585e-52
AL121832.2	1.13538	2.64598	1.22062	9.96881e-16	2.56708e-15
RNF157-AS1	0.124982	0.290473	1.21669	7.61871e-11	1.56549e-10
AC106782.2	1.7805	5.47631	1.62092	2.73996e-31	2.00485e-30
HCG11	8.27157	3.43711	-1.26696	1.47626e-49	3.40675e-48
AC105137.2	0.0929566	0.259634	1.48185	3.1486e-23	1.3494e-22
LINC02422	0.0713027	0.152825	1.09985	0.0464679	0.0468584
AL390294.1	0.444126	1.83686	2.0482	1.43885e-08	2.56175e-08
LINC00924	0.81831	0.164801	-2.31192	4.97981e-53	1.4228e-51
AL355388.2	0.21046	0.437858	1.05692	1.46486e-12	3.26735e-12
AC114271.1	0.164964	0.332149	1.00968	7.94941e-33	6.53376e-32
AP000553.2	0.159403	0.604548	1.92317	8.52765e-26	4.15983e-25
LINC02416	0.0286611	0.147911	2.36756	1.84113e-15	4.68084e-15
AC011445.1	0.141913	0.34288	1.27269	2.03509e-15	5.13047e-15
AC103982.1	0.0094219	0.153912	4.02994	1.04258e-10	2.1205e-10
LINC02202	1.49044	0.184053	-3.01754	5.21729e-62	6.26075e-60
LINC01985	0.789011	0.0878697	-3.16661	5.966e-63	1.7898e-60
AL121829.2	0.0783834	0.312553	1.99548	6.57561e-19	2.04423e-18
DDX11-AS1	0.160107	0.426592	1.41382	4.19483e-31	2.99631e-30
AC020765.2	0.432664	0.867202	1.00312	4.03744e-10	7.91655e-10
AC083967.1	0.0551489	1.61037	4.86792	1.45425e-37	1.50588e-36
AC092718.4	2.12715	6.03655	1.5048	1.06253e-32	8.38836e-32
AC092919.1	0.0626574	0.147374	1.23392	0.0193404	0.0202871
FAM83C-AS1	0.0292305	0.167981	2.52275	1.88301e-23	8.30738e-23
U62317.2	2.53032	5.21108	1.04226	1.12172e-24	5.29946e-24
AC009171.2	0.401345	0.914375	1.18794	4.64164e-16	1.22148e-15
AC000403.1	0.548903	0.2462	-1.15672	6.22927e-44	9.116e-43
LINC01485	1.9682	0.152284	-3.69204	1.04297e-45	1.8963e-44
AL591468.1	0.0244049	0.221371	3.18122	3.67034e-19	1.15906e-18
AP003392.3	0.0584092	0.167264	1.51786	6.23636e-18	1.79034e-17
AC002398.2	0.622847	0.0561887	-3.47053	1.53133e-45	2.70234e-44
AC093249.2	0.127424	0.313529	1.29896	2.36642e-21	8.87406e-21
LINC01857	0.392164	1.11476	1.5072	1.73912e-23	7.7871e-23
MIR497HG	1.25929	0.340069	-1.88871	1.82326e-57	1.2155e-55
SOX9-AS1	1.45495	0.560023	-1.37741	1.09326e-26	5.51224e-26
WDFY3-AS2	1.09987	0.410613	-1.42148	1.25762e-56	7.54569e-55
AC027601.2	0.499676	0.181783	-1.45877	1.34303e-43	1.874e-42
AL136084.3	2.32254	1.00459	-1.20909	3.04792e-31	2.20332e-30
LINC01094	0.665256	1.46641	1.14031	5.24082e-27	2.75832e-26
MAGI2-AS3	3.96329	0.913597	-2.11707	2.00805e-62	3.01207e-60
AC104350.1	0.020567	0.123212	2.58274	0.0162517	0.0171673
HAGLROS	0.179816	0.921186	2.35697	2.99973e-23	1.29485e-22
AC120498.4	1.24865	5.98678	2.26141	1.68722e-11	3.61547e-11
AL021368.3	0.292177	0.11503	-1.34484	5.90172e-24	2.6826e-23
AC010503.4	8.00853	18.1556	1.18081	7.01907e-34	6.10354e-33
LINC01197	0.44621	0.123314	-1.85538	2.36449e-51	6.16823e-50
MIR200CHG	5.13072	11.2867	1.13739	1.90139e-16	5.11584e-16
AC069234.5	0.583873	0.270422	-1.11044	1.91837e-30	1.27892e-29
MIR100HG	5.43745	1.76448	-1.62369	5.8339e-56	2.56864e-54
AC064807.2	0.0607416	0.186779	1.62058	1.52275e-05	2.14471e-05
NRIR	0.185912	0.375294	1.0134	0.00272349	0.00316073
LINC01978	0.0310123	0.132766	2.09798	9.45491e-22	3.68373e-21
AP006621.4	0.209278	0.51695	1.30461	1.1748e-10	2.35747e-10
USP30-AS1	0.430129	1.09581	1.34916	1.16215e-08	2.08146e-08
AC108134.4	0.76447	2.05838	1.42897	1.05867e-17	2.98218e-17
LINC01281	0.0122975	0.118401	3.26725	4.28499e-31	3.0247e-30
AC092171.4	0.268966	0.740906	1.46187	1.75709e-27	9.58412e-27
AC083880.1	0.346472	0.912015	1.39632	4.59605e-22	1.81423e-21
AC091057.1	0.216326	0.643815	1.57344	3.58489e-36	3.58489e-35
AC007336.2	0.0556797	0.177224	1.67035	1.16456e-14	2.84039e-14
KCNJ2-AS1	0.805764	0.187146	-2.10619	3.61908e-56	1.80954e-54
U47924.1	0.0812876	0.306384	1.91423	1.69687e-22	6.92602e-22
HSPC324	0.942092	0.314469	-1.58295	6.4724e-40	7.72474e-39
AC104667.2	0.540956	1.5815	1.54771	1.90531e-29	1.17854e-28
AC004585.1	0.234566	0.861445	1.87677	2.2927e-28	1.34864e-27
AC006329.1	1.22852	3.28011	1.41683	4.98012e-16	1.30484e-15
AC138696.2	0.747957	2.42977	1.6998	1.77751e-29	1.11094e-28
LINC02391	0.71543	0.219043	-1.7076	1.56836e-35	1.47034e-34
AC012073.1	0.374688	1.11379	1.57172	4.15118e-37	4.22154e-36
SLC12A5-AS1	0.0217893	0.185511	3.08981	4.46089e-30	2.87799e-29
AL031848.1	0.262488	1.06539	2.02105	1.73067e-12	3.83174e-12
LINC00840	0.423186	0.162183	-1.38367	1.00873e-32	8.06987e-32
THCAT158	0.689011	0.336457	-1.0341	2.67655e-28	1.55916e-27
SNHG25	0.643237	2.2572	1.81111	2.23849e-24	1.04116e-23
ZBED3-AS1	0.474693	0.201744	-1.23447	1.29736e-43	1.85337e-42
SENCR	1.08391	0.439875	-1.30108	2.30569e-35	2.12832e-34
AC011477.4	0.440858	0.211672	-1.05848	1.85399e-23	8.23996e-23
AC007998.3	1.06157	0.360206	-1.5593	5.98503e-32	4.66366e-31
