# Supplementary material for: Neutrophil extracellular traps (NETs)-related lncRNAs signature for predicting prognosis and the immune microenvironment in breast cancer
Source: Front Cell Dev Biol. 2023 Feb 2;11:1117637. doi: 10.3389/fcell.2023.1117637 (PMC9932980; doi:10.3389/fcell.2023.1117637)
Supplement: Supplementary file 3 [file Table4.XLSX]

## Sheet: Sheet1
gene	lowMean	highMean	logFC	pValue	fdr
JAML	1.60727	0.742715	-1.11373	3.53732e-35	2.99965e-32
IGKV6D-21	5.58695	1.00835	-2.47007	1.49468e-15	3.24998e-14
IGHV3-64	9.04695	2.32812	-1.95827	4.64536e-21	2.00983e-19
IGLL5	34.8447	12.451	-1.48467	1.07159e-24	8.31136e-23
IGKV5-2	10.3017	2.16441	-2.25084	5.66342e-23	3.39805e-21
SCARNA21	12.8094	2.40354	-2.41396	0.000262968	0.000728819
CTSW	4.49232	2.04593	-1.13471	1.14425e-29	2.34756e-27
SNORA12	6.36077	1.16948	-2.44334	0.00306973	0.00637085
SCARNA13	14.22	2.6997	-2.39705	3.02815e-09	2.47705e-08
SIRPG	1.78375	0.750352	-1.24927	1.22969e-27	1.62934e-25
AP000851.1	2.84582	1.41356	-1.00952	1.30547e-09	1.13426e-08
CD5	3.81802	1.69996	-1.16732	3.95278e-30	8.66886e-28
ADAMDEC1	5.80527	2.74482	-1.08065	1.29064e-07	7.6216e-07
GDF9	4.84009	0.9589	-2.33558	8.58401e-05	0.000267292
CD38	1.45007	0.56973	-1.34777	1.80104e-22	9.79028e-21
CR2	1.61514	0.694599	-1.21741	6.0561e-16	1.37806e-14
SNORA2C	2.07675	0.477603	-2.12044	0.00136362	0.00310791
IGHG2	388.32	131.956	-1.55719	2.02662e-24	1.49875e-22
PTGDS	15.347	7.09496	-1.11309	8.66116e-35	6.48059e-32
TRAV13-1	1.54993	0.729071	-1.08808	7.46569e-23	4.35613e-21
IGHG4	193.78	93.2074	-1.0559	5.8075e-11	6.51423e-10
IGKV4-1	305.647	117.54	-1.37871	2.03191e-20	8.07685e-19
MAP4K1	3.1909	1.53493	-1.05579	1.13821e-37	1.60868e-34
VPREB3	2.51083	1.03929	-1.27257	4.70764e-18	1.36404e-16
IGLV3-25	174.22	56.405	-1.62702	4.03144e-19	1.32165e-17
IGHV3-72	23.7181	4.75598	-2.31818	1.63152e-22	8.90682e-21
IGHV3-23	208.261	89.5139	-1.21821	9.36593e-20	3.36196e-18
IGLV2-23	144.167	60.6406	-1.24939	1.39115e-20	5.65351e-19
LOR	2.28227	0.0500683	-5.51043	2.09687e-22	1.11168e-20
IGHV1-45	2.30125	0.977898	-1.23466	1.979e-15	4.20999e-14
SNORA26	5.28707	2.29478	-1.20411	2.85772e-09	2.34517e-08
IGLV5-45	17.4632	8.12316	-1.1042	9.06167e-24	6.09865e-22
MALAT1	100.023	37.0308	-1.43353	3.03723e-06	1.33265e-05
IGHV2-5	19.0864	6.04832	-1.65794	1.13664e-14	2.17741e-13
IGHV2-26	30.0716	9.47637	-1.66599	3.57881e-18	1.0417e-16
IGKV3D-11	4.13409	1.5311	-1.433	4.50838e-24	3.13369e-22
ZAP70	1.82678	0.739224	-1.30522	1.36191e-37	1.73235e-34
ARHGAP40	6.3345	2.8372	-1.15876	2.06768e-08	1.42707e-07
SAA2	6.44374	2.68436	-1.26332	4.01917e-16	9.27837e-15
GZMH	3.55452	1.52026	-1.22534	8.90047e-28	1.23059e-25
SLA2	1.71115	0.79127	-1.11272	5.33144e-28	7.79493e-26
IGHV1-3	5.78802	2.01207	-1.52439	6.98749e-09	5.3254e-08
IGKV1D-27	4.86867	0.550239	-3.1454	6.82026e-17	1.7213e-15
FABP7	25.686	7.99951	-1.683	1.4575e-05	5.49323e-05
KRT79	2.60651	0.32613	-2.9986	7.59885e-05	0.000239845
PTPN7	2.51021	1.22438	-1.03575	8.47565e-31	2.39495e-28
MPZ	3.60619	0.923392	-1.96546	5.45452e-07	2.84584e-06
IGLV9-49	15.512	3.85802	-2.00745	2.48395e-19	8.3587e-18
IGHV1-24	50.4416	15.874	-1.66795	1.95361e-16	4.63619e-15
AC015911.7	1.48772	0.630991	-1.23741	2.29709e-39	7.30476e-36
IGHD3-9	2.24657	0.845302	-1.41018	3.03473e-12	4.23729e-11
IGHV3-11	75.9988	23.6404	-1.68472	2.92937e-17	7.6828e-16
IGHV4-31	30.212	12.13	-1.31655	6.59861e-18	1.88616e-16
IGLV6-57	73.5217	28.5038	-1.36701	9.42779e-21	3.95781e-19
IGHV4-39	160.941	51.3617	-1.64777	2.78941e-18	8.19429e-17
IGKV3-7	3.4629	1.21413	-1.51206	6.15632e-25	5.01977e-23
IGLV7-46	22.0421	7.66336	-1.52422	4.04267e-24	2.85682e-22
GZMM	2.90567	1.09206	-1.41182	3.29313e-37	3.47878e-34
CD52	49.7971	14.8961	-1.74112	2.11997e-34	1.28409e-31
GPR171	1.47551	0.624862	-1.23961	3.90908e-28	5.99078e-26
TBC1D10C	2.64594	1.15561	-1.19512	2.7454e-47	3.49215e-43
IGKV3D-15	6.47439	2.13057	-1.60351	6.76504e-21	2.86838e-19
IGHV4-59	84.9699	33.9418	-1.32389	5.15431e-20	1.93401e-18
KRT1	14.8383	0.762555	-4.28234	0.000151267	0.000441918
IGHV3-30	82.0437	36.4069	-1.17218	1.90525e-21	8.71754e-20
CD6	2.65189	1.2527	-1.08198	6.1773e-28	8.92901e-26
IGHV1-58	14.5694	2.77452	-2.39263	3.43028e-15	7.04898e-14
LTB	11.4043	4.16339	-1.45375	8.47198e-27	9.88656e-25
IGKV1-17	54.1721	24.8231	-1.12587	6.73089e-23	3.98218e-21
IGKV1-16	51.4529	16.8467	-1.61079	1.8133e-22	9.81499e-21
SLAMF6	3.3405	1.43559	-1.21843	1.10896e-27	1.50064e-25
IGKV1D-16	6.02181	2.18909	-1.45987	3.91933e-21	1.73104e-19
IGHV4-61	8.44168	3.53352	-1.25642	1.59976e-17	4.3112e-16
CTLA4	1.67118	0.739565	-1.17612	2.35806e-26	2.56363e-24
SNORA73B	91.4975	21.646	-2.07963	2.4596e-07	1.37582e-06
CD48	7.34888	3.62053	-1.02132	1.32587e-29	2.63517e-27
IGLV3-10	83.6336	14.9022	-2.48856	4.14429e-20	1.56425e-18
CD247	2.20499	1.01527	-1.11891	6.90385e-31	2.11004e-28
VN1R53P	5.61376	2.68874	-1.06204	0.000778639	0.00189817
PLIN4	13.2048	6.41103	-1.04244	7.92007e-15	1.55468e-13
LAX1	1.49503	0.656544	-1.18721	5.92777e-20	2.20471e-18
TIGIT	1.80784	0.816824	-1.14617	9.56065e-23	5.55304e-21
PRF1	3.71175	1.68083	-1.14293	9.92927e-27	1.13784e-24
TRBV29-1	1.81356	0.849932	-1.0934	1.6907e-24	1.2801e-22
ACAN	0.607437	2.6428	2.12126	2.39996e-10	2.41706e-09
IGKV1-39	4.82894	1.19433	-2.0155	6.82892e-23	4.02147e-21
IGKV1OR2-108	5.85682	2.25569	-1.37655	2.42102e-24	1.74974e-22
SH2D1A	2.16634	0.912061	-1.24806	1.1883e-26	1.33763e-24
SNORA5A	1.87357	0.530401	-1.82063	0.000411899	0.00108655
CD8A	5.75843	2.58824	-1.15371	2.28191e-27	2.90259e-25
TNFRSF17	2.49892	0.8445	-1.56514	3.3955e-30	7.71264e-28
IGLC3	331.49	130.214	-1.34808	1.33053e-25	1.20888e-23
LAG3	2.93852	1.32004	-1.1545	1.04961e-16	2.55279e-15
IGHJ2	12.1257	3.71685	-1.70591	6.1944e-21	2.65295e-19
IGLV2-11	95.9806	42.8061	-1.16493	1.33982e-22	7.54091e-21
SCGB1B2P	22.2038	6.86703	-1.69305	3.852e-10	3.75747e-09
SLAMF7	6.38053	2.64235	-1.27185	1.1899e-25	1.1129e-23
IGHG1	893.463	325.707	-1.45583	4.45018e-16	1.01993e-14
PLIN1	11.496	5.28306	-1.12168	3.07177e-14	5.50322e-13
LINC01235	1.16542	2.90332	1.31685	3.04808e-05	0.000106107
GBP5	5.43991	2.47328	-1.13716	1.12615e-13	1.86762e-12
CCR7	5.24528	1.96996	-1.41285	5.40764e-31	1.71963e-28
SIT1	3.11435	1.38399	-1.1701	8.661e-31	2.39495e-28
CD79B	4.70735	2.05887	-1.19306	1.1238e-30	2.91729e-28
SNORA13	1.59667	0.591134	-1.43351	1.21578e-10	1.28873e-09
SCARNA6	11.1999	0.990819	-3.49873	3.48874e-05	0.000119582
IGKV1-9	54.9033	24.8013	-1.14648	1.54414e-22	8.53975e-21
SAA1	91.8293	41.1652	-1.15753	3.32565e-19	1.1045e-17
IGHJ3P	6.93754	2.13097	-1.70291	2.5809e-25	2.23327e-23
XCL2	1.45127	0.644837	-1.17031	1.04148e-22	5.99438e-21
CCL19	42.626	15.8388	-1.42827	2.52788e-34	1.46157e-31
MS4A1	3.31194	1.4085	-1.23352	1.38292e-29	2.70627e-27
IGHV1-12	2.31972	0.960502	-1.27209	7.01419e-18	1.99153e-16
CHIT1	4.76609	0.744678	-2.67812	7.36965e-24	5.01294e-22
IGLV1-47	94.0594	44.8263	-1.06923	1.27939e-21	6.09509e-20
IGKV3D-20	16.193	6.02682	-1.4259	1.25602e-25	1.15772e-23
SCARNA9	2.20709	0.993998	-1.15083	0.00310401	0.00642839
ARHGAP36	3.53733	1.28082	-1.46559	0.0143613	0.0248335
LRMP	1.66827	0.762549	-1.12945	4.63152e-26	4.82893e-24
CD79A	14.5746	4.87841	-1.57897	4.42202e-31	1.52022e-28
IGHV3OR16-9	1.80684	0.564403	-1.67867	5.73342e-16	1.31167e-14
RNU4-1	25.0345	4.02058	-2.63844	0.0257412	0.0411807
IGHM	352.835	104.733	-1.75227	6.21985e-29	1.06914e-26
IGHV3-43	12.671	3.11139	-2.0259	2.10204e-20	8.30372e-19
IGHV1-2	68.7867	23.7182	-1.53614	1.0702e-18	3.31216e-17
TRBC2	16.6983	6.8981	-1.27543	9.61329e-35	6.79339e-32
SNORA53	10.0846	1.1574	-3.12319	1.52579e-05	5.72003e-05
SNORA31	2.53507	1.0768	-1.23528	1.6317e-12	2.37202e-11
IGKV1-33	1.72493	0.644368	-1.42058	3.74441e-17	9.70038e-16
SCARNA5	44.7862	1.97918	-4.50008	0.000349092	0.000936013
TRBJ2-7	1.85471	0.754429	-1.29774	1.46621e-21	6.90747e-20
IGHD	9.60024	3.65947	-1.39143	2.47779e-22	1.30238e-20
IGKV1D-13	6.53633	2.09372	-1.64241	6.54577e-13	9.95959e-12
IGKV3-20	402.346	161.205	-1.31954	3.23629e-22	1.66662e-20
IGHV6-1	7.27677	2.54693	-1.51454	4.18536e-19	1.36158e-17
IGHV5-78	3.80211	0.74419	-2.35306	2.85931e-19	9.57116e-18
CCL13	2.62246	1.30376	-1.00824	1.01942e-11	1.31112e-10
IGKV1OR2-6	2.21682	0.643496	-1.78449	6.96944e-22	3.46294e-20
IGLV4-69	71.8269	19.3213	-1.89433	1.2144e-21	5.85121e-20
IGLV1-44	125.396	38.762	-1.69378	1.06678e-21	5.19901e-20
IGHV3-7	6.14817	2.89997	-1.08412	7.88748e-20	2.89226e-18
IGLC2	498.329	177.044	-1.49299	1.75108e-25	1.56858e-23
IGHV3-48	26.1198	10.0325	-1.38046	1.04916e-19	3.70703e-18
IGHV1-69	23.7123	9.12044	-1.37846	2.29765e-10	2.31769e-09
IGHV3-66	9.17471	3.47263	-1.40163	3.76413e-20	1.44216e-18
TRBV7-9	2.48805	1.107	-1.16836	2.06218e-25	1.80903e-23
IGKV2D-40	13.5322	4.87014	-1.47436	1.01134e-18	3.13764e-17
CXCR3	3.99512	1.67213	-1.25655	9.14738e-31	2.47563e-28
MT1M	3.51884	1.64529	-1.09675	9.98777e-14	1.66944e-12
TRBJ2-3	1.61986	0.602135	-1.42771	2.83866e-26	3.05998e-24
GPD1	6.89614	3.19661	-1.10925	7.65404e-14	1.2964e-12
IGKV3OR2-268	1.96669	0.627847	-1.64729	6.66773e-26	6.62606e-24
IGKV1D-43	3.16109	0.433198	-2.86732	1.56244e-22	8.60357e-21
LINC01871	2.1716	1.0725	-1.01778	1.58713e-27	2.06003e-25
IGHV3-73	57.6292	19.2848	-1.57934	1.80196e-20	7.25346e-19
TRAC	22.5515	11.1005	-1.0226	3.5086e-25	2.95559e-23
IGKV1D-8	3.39126	1.50172	-1.17521	1.22563e-23	8.07774e-22
IGKV1-5	263.301	99.8474	-1.39892	5.76177e-22	2.90832e-20
IGHV2-70	23.2401	6.48991	-1.84035	5.54918e-20	2.07605e-18
SCARNA12	2.87698	1.22359	-1.23343	4.6142e-09	3.65004e-08
IGKV2D-24	2.37399	0.505141	-2.23255	5.86964e-24	4.03578e-22
IGLV3-12	2.08806	0.521113	-2.0025	5.31753e-19	1.70806e-17
CD3G	1.79275	0.81912	-1.13003	1.31141e-25	1.20008e-23
IGHV2-70D	9.12017	3.30426	-1.46473	1.18084e-16	2.85015e-15
IGLC7	18.4979	7.52622	-1.29736	1.93501e-19	6.59875e-18
IGKV1D-17	2.30615	0.748504	-1.6234	2.57158e-18	7.6071e-17
KRTDAP	7.63653	1.49291	-2.35479	0.0019444	0.00425693
IGHV1-46	40.8652	17.5508	-1.21934	3.74454e-19	1.23395e-17
HHIPL2	0.683062	1.38329	1.01802	0.000369585	0.000985354
CIDEC	6.23195	2.67697	-1.21908	3.66799e-13	5.75299e-12
IGHD3-3	2.53667	0.864898	-1.55234	1.06215e-13	1.77072e-12
LCK	4.54384	2.12927	-1.09355	3.01978e-27	3.76584e-25
RN7SL674P	1.88314	0.453941	-2.05256	6.50794e-06	2.64899e-05
IGLV3-16	1.78068	0.619144	-1.52408	6.66187e-20	2.46334e-18
IGLV1-36	18.7385	4.29165	-2.1264	1.04727e-20	4.36763e-19
IGHV5-51	148.455	55.6153	-1.41648	1.37143e-19	4.75329e-18
IGHV1-18	194.626	57.9139	-1.74872	6.50534e-18	1.86369e-16
RNVU1-7	8.56018	0.886024	-3.27222	0.0145212	0.0250623
OR2I1P	6.97801	3.19277	-1.12801	2.98414e-18	8.72603e-17
IGHV4-28	8.40927	3.87858	-1.11645	5.90258e-21	2.53652e-19
WT1	0.920776	1.91486	1.05632	0.00980427	0.0177791
IGLV10-54	11.0439	4.26466	-1.37274	5.61311e-18	1.61536e-16
MIR5195	3.69733	0.549437	-2.75046	9.91095e-12	1.27728e-10
IGHV3-15	98.0576	30.8723	-1.66732	5.98489e-22	3.009e-20
RNU4-2	139.043	11.0086	-3.65883	4.18506e-05	0.000140645
CXCR2P1	1.84939	0.767147	-1.26947	3.31244e-09	2.69056e-08
RNU1-67P	4.60716	0.389255	-3.56509	0.000808976	0.00196389
IGHA1	985.688	404.287	-1.28575	8.78774e-29	1.47079e-26
LGALS2	3.8982	1.77067	-1.13851	8.8105e-26	8.42629e-24
ZNF683	1.78029	0.861007	-1.04802	4.34509e-24	3.03679e-22
C4BPA	1.63509	0.637423	-1.35905	7.3096e-10	6.69389e-09
IGLV2-14	317.072	95.6926	-1.72833	7.92644e-22	3.92313e-20
SNORA7B	1.92948	0.403522	-2.25749	1.74569e-06	8.08931e-06
IGHV4-55	4.73963	2.26372	-1.06608	8.7825e-20	3.20096e-18
IL2RG	16.5404	7.46892	-1.14703	3.20063e-28	5.02618e-26
IGHV1OR15-9	1.88295	0.658444	-1.51586	1.92959e-20	7.69625e-19
IGKV3-11	202.019	81.2283	-1.31443	3.80449e-20	1.45324e-18
IGLV3-19	238.86	74.4688	-1.68146	2.85384e-23	1.78822e-21
SNORD15B	20.4249	1.51473	-3.7532	4.18288e-05	0.000140609
IGKV2-28	1.74096	0.577225	-1.59268	1.30484e-18	3.98981e-17
IGLV4-60	15.8869	3.88238	-2.03283	1.00811e-14	1.94881e-13
HCST	8.53292	3.98938	-1.09688	6.00498e-39	1.27306e-35
IDO1	8.97231	3.91546	-1.1963	1.26941e-12	1.86669e-11
IGLV3-21	170.997	63.7449	-1.42359	1.89466e-21	8.70037e-20
IGKV2-30	8.64422	2.80797	-1.62221	1.11272e-23	7.37174e-22
CD1C	2.3256	1.10774	-1.06998	8.25399e-25	6.60319e-23
RN7SL314P	9.62415	4.26457	-1.17426	0.0196894	0.0326743
CXCR6	1.78083	0.79896	-1.15635	3.51401e-27	4.2979e-25
IGHV1-67	1.62311	0.695973	-1.22166	4.81252e-17	1.23667e-15
IGHG3	183.608	55.3058	-1.73113	4.40528e-21	1.92561e-19
CD1E	1.49496	0.737186	-1.02001	2.77353e-19	9.30852e-18
IGHV1OR15-2	4.23799	1.04734	-2.01665	2.86726e-20	1.11534e-18
IGKV3-15	84.626	33.4163	-1.34055	1.36696e-21	6.46383e-20
TRBV28	8.30425	3.45832	-1.26378	4.20173e-33	2.05561e-30
IGLV3-1	103.221	33.4709	-1.62476	1.74572e-18	5.23716e-17
VMO1	7.96161	2.26694	-1.81231	4.19373e-07	2.24136e-06
IGLV4-3	1.68822	0.403542	-2.06471	2.49825e-14	4.55269e-13
TRARG1	3.72096	1.4577	-1.35198	3.30318e-14	5.89291e-13
FABP4	56.7024	27.6179	-1.03781	9.34487e-12	1.21293e-10
SPIB	2.39396	0.925852	-1.37054	7.30071e-26	7.14347e-24
LINC01857	1.52976	0.700461	-1.12693	1.46323e-22	8.16329e-21
GZMA	11.1489	4.99054	-1.15963	2.27703e-27	2.90259e-25
IGKV6-21	15.4966	5.37684	-1.52712	9.24424e-25	7.30352e-23
CCL5	42.5718	19.9035	-1.09687	1.06243e-26	1.20662e-24
SNORA74B	11.1474	1.10782	-3.33091	1.27903e-05	4.88711e-05
IGHV3-74	43.8839	15.9465	-1.46045	5.18957e-23	3.15844e-21
CD3E	9.87037	4.31518	-1.19368	6.96712e-31	2.11004e-28
CD27	6.25713	2.52674	-1.30822	1.07934e-37	1.60868e-34
IGHV4-34	45.2936	17.1402	-1.40192	2.06161e-20	8.16937e-19
ACKR1	17.0544	6.98899	-1.28698	1.21711e-25	1.13005e-23
IGLV1-41	7.36882	1.03694	-2.82911	2.57816e-18	7.60885e-17
PRKCB	1.36769	0.639594	-1.09651	2.69254e-25	2.31413e-23
SNORA71A	2.76154	1.30415	-1.08236	0.000315863	0.000856121
NKG7	12.4915	4.93961	-1.33848	2.22245e-29	4.21934e-27
CYP4F8	3.7272	1.32618	-1.49081	1.61037e-08	1.13421e-07
TRBV19	1.84124	0.860477	-1.09747	1.14742e-21	5.54949e-20
KLRB1	2.4919	1.18175	-1.07632	7.19314e-31	2.12783e-28
IGLV1-51	176.638	55.25	-1.67675	1.95238e-24	1.45523e-22
IGHV3-71	1.6961	0.487488	-1.79878	2.42963e-18	7.20395e-17
GZMK	5.9171	2.40485	-1.29894	9.08216e-29	1.50033e-26
MARCO	4.43517	2.16348	-1.03564	0.000107238	0.000325167
SNORA11	11.7068	2.27526	-2.36325	2.66431e-05	9.45592e-05
RBP4	8.40456	3.62964	-1.21134	1.19686e-12	1.76818e-11
CD7	3.11602	1.3386	-1.21898	2.28036e-32	9.35681e-30
PDCD1	1.57829	0.637925	-1.30691	1.54246e-30	3.84706e-28
IGLVI-70	4.53426	0.494028	-3.1982	1.29863e-17	3.55237e-16
CD96	2.20787	1.03086	-1.09881	1.90162e-25	1.67977e-23
TRBV20-1	3.3889	1.48971	-1.18578	8.74888e-25	6.95536e-23
IGKV1D-39	2.50904	0.555579	-2.17507	3.07636e-22	1.5972e-20
CD3D	10.9754	4.54912	-1.27061	9.64089e-32	3.71612e-29
IGKV2D-29	20.6339	6.25942	-1.72092	6.46964e-23	3.84551e-21
USP30-AS1	1.48272	0.71246	-1.05737	7.31873e-32	2.90919e-29
IGLV2-18	10.5897	4.83471	-1.13116	1.86496e-22	1.00518e-20
SNORD94	6.81762	1.71457	-1.99142	1.75417e-11	2.16212e-10
TMC8	3.80924	1.89426	-1.00787	8.9131e-37	8.09818e-34
IGKJ5	7.86252	2.55761	-1.6202	2.93005e-21	1.31233e-19
SNORA22	2.26064	1.10595	-1.03144	0.000953598	0.0022713
IGKV1-27	39.7295	13.7468	-1.53112	5.72631e-22	2.90194e-20
LGALS7B	4.50559	2.17714	-1.04928	0.00138194	0.00314346
IGKV2-29	9.37565	3.32442	-1.49582	7.98172e-18	2.25116e-16
POU2AF1	1.98973	0.764123	-1.38069	9.01645e-28	1.23322e-25
IGHA2	222.581	87.1449	-1.35284	1.55034e-25	1.39861e-23
JCHAIN	165.08	67.9903	-1.27977	5.0175e-28	7.50855e-26
CXCL9	62.0308	24.2941	-1.35238	1.70036e-15	3.64731e-14
TRBJ2-1	1.38324	0.616468	-1.16596	7.82952e-19	2.44697e-17
G0S2	21.4537	10.6008	-1.01705	1.04949e-12	1.56134e-11
IGHV3-49	47.5457	17.3195	-1.45691	1.29554e-20	5.31591e-19
IBSP	1.38566	6.35158	2.19654	8.41041e-10	7.61426e-09
IGHV3-20	6.38715	2.26259	-1.4972	9.90591e-20	3.51964e-18
IGLV2-8	40.9416	17.859	-1.19692	8.16108e-22	4.0236e-20
IGHV4-4	7.28173	3.45872	-1.07404	1.48856e-14	2.79681e-13
IGHJ3	31.8654	7.83011	-2.02488	2.67248e-22	1.39893e-20
CD2	14.8656	6.8058	-1.12714	4.26409e-28	6.45705e-26
IGHGP	43.4376	15.9612	-1.44437	2.71407e-20	1.06553e-18
ACAP1	2.29861	1.03582	-1.14998	3.75056e-44	2.38536e-40
S1PR4	2.13559	0.859372	-1.31328	3.55535e-37	3.47878e-34
LEP	2.24496	1.01924	-1.1392	2.00492e-11	2.44981e-10
PLA2G2D	3.70864	1.01352	-1.87151	6.89674e-28	9.64028e-26
IGKV1-8	5.98948	2.56259	-1.22483	9.98849e-22	4.88668e-20
IGLV7-43	23.0116	6.2915	-1.87089	2.36244e-24	1.71716e-22
IRF4	1.83539	0.790915	-1.21449	1.54843e-26	1.69793e-24
GZMB	4.59736	1.7757	-1.37242	2.21916e-21	1.00813e-19
IGLC6	2.10708	0.453858	-2.21494	1.61111e-24	1.22715e-22
IGKV2-24	28.3796	10.5996	-1.42084	3.05484e-24	2.18301e-22
IGKC	1071.64	372.136	-1.52592	8.61164e-26	8.29849e-24
IGHV3-33	50.7443	20.906	-1.27933	1.58329e-17	4.2759e-16
CLEC10A	2.69228	1.17705	-1.19365	6.50654e-28	9.19591e-26
