# Supplementary material for: Neutrophil extracellular traps (NETs)-related lncRNAs signature for predicting prognosis and the immune microenvironment in breast cancer
Source: Front Cell Dev Biol. 2023 Feb 2;11:1117637. doi: 10.3389/fcell.2023.1117637 (PMC9932980; doi:10.3389/fcell.2023.1117637)
Supplement: Supplementary file 4 [file Table1.XLSX]

## Sheet: Sheet1
PIK3CA
PIK3CB
PIK3CD
PLCG1
CTSG
ELANE
CASP1
NFKB1
PIK3R1
PIK3R2
PIK3R3
PRKCA
VWF
FGA
FGB
FGG
C3
C5
C5AR1
CR1
FPR1
FPRL
RAF1
MAP2K1
MAP2K2
ERK
RAC1
CASP4
MAP3K7
P38
AKT
RELA
CLCN3
CLCN4
CLCN5
TLR7
ACTB
ACTG1
SRC
ITGAL
SYK
PLCB
PLCG2
VDAC1
SLC25A4S
SAP
HDAC1
HDAC2
GP1BA
ITGAM
FCGR3
ITGB2
FCGR2A
ITGA2B
ITGB3
SELP
FCGR1A
SELPLG
SIGLEC9
IGH
MTOR
RAC2
CYBA
NCF2
NCF1
NCF4
ATG7
PPIF
AQP9
CLEC7A
TLR2
TLR4
TLR8
MPO
HMGB1
H2A
H2B
H3
H4
HAT1
HDAC3
HDAC8
HDAC4
HDAC5
HDAC6
HDAC7
HDAC9
HDAC11
CAMP
VDAC2
VDAC3
HDAC10
PRKCB
PRKCG
AGER
GSDMD
NOX2
AZU1
PADI4
SIGLEC14
SIGLEC5
CLEC6A
IRAK4
RIPK1
RIPK3
PIK3R5
AKT1
AKT2
AKT3
PAD4/PADI4
CTSC
DEK
PSGL1
SIRL1
IL10RA
IL10RB
PAD4
CSF1
CSF2
CSF3
CYBB
MAPK1
MAPK3
TNF
TALDO1
TKT
GPI
ALDOA
TPI1
ENO1
PGK1
GAPDH
LDHB
LDHA
CORO1A
ACTA2
ACTN1
PFN1
MYL6B
ARPC1B
GSN
ACTN4
MSN
ACTR3
CAPZA1
HIST1H4A
HIST1H2BA
HIST1H2BB
HIST3H3
HIST1H2AA
HIST1H2BJ
HIST1H2AB
HIST1H2BC
HIST1H3A
LTF
SERPINB1
LCN2
LYZ
ANXA1
ANXA3
PPIA
HSPA8
HSPA1A
HSPA1L
MMP9
CAT
PRDX2
UBA52
S100A12
RETN
